# Supplementary material for: Effects of Antibiotic Residues on Fish Gut Microbiome Dysbiosis and Mucosal Barrier-Related Pathogen Susceptibility in Zebrafish Experimental Model
Source: Antibiotics (Basel). 2024 Jan 15;13(1):82. doi: 10.3390/antibiotics13010082 (PMC10812462; doi:10.3390/antibiotics13010082)
Supplement: Supplementary file 1 [file antibiotics-13-00082-s001.zip]

Archive with 1 entries (1 files):
- antibiotics-2797206-supplementary.pdf
